# Supplementary material for: Bi-directional ribosome scanning controls the stringency of start codon selection
Source: Nat Commun. 2021 Nov 15;12:6604. doi: 10.1038/s41467-021-26923-3 (PMC8593136; doi:10.1038/s41467-021-26923-3)
Supplement: Supplementary file 4 — Supplementary Data 1 [file 41467_2021_26923_MOESM4_ESM.xlsx]

## Sheet: Sheet1
Table S1. List of primers and sgRNA targeting sequences
Number	Name	Sequence	Description
1	T7-2nt-Fluc_F	TAATACGACTCACTATA GG ATG GAAGACGCCAAAAAC	Forward primer for constructing 2nt-Fluc mRNA reporter
2	T7-3nt-Fluc_F	TAATACGACTCACTATA GGG ATG GAAGACGCCAAAAAC	Forward primer for constructing 3nt-Fluc mRNA reporter
3	T7-4nt-Fluc_F	TAATACGACTCACTATA GAGG ATG GAAGACGCCAAAAAC	Forward primer for constructing 4nt-Fluc mRNA reporter
4	T7-5nt-Fluc_F	TAATACGACTCACTATA GGAGG ATG GAAGACGCCAAAAAC	Forward primer for constructing 5nt-Fluc mRNA reporter
5	T7-6nt-Fluc_F	TAATACGACTCACTATA GGGAGG ATG GAAGACGCCAAAAAC	Forward primer for constructing 6nt-Fluc mRNA reporter
6	T7-8nt-Fluc_F	TAATACGACTCACTATA GGGAGAGG ATG GAAGACGCCAAAAAC	Forward primer for constructing 8nt-Fluc mRNA reporter
7	T7-10nt-Fluc_F	TAATACGACTCACTATA GGGGAGGAGG ATG GAAGACGCCAAAAAC	Forward primer for constructing 10nt-Fluc mRNA reporter
8	T7-20nt-Fluc_F	TAATACGACTCACTATA GGACACTTGCTTTTGACAGG ATG GAAGACGCCAAAAAC	Forward primer for constructing 20nt-Fluc mRNA reporter
9	T7-βglobin-Fluc_F	TAATACGACTCACTATA GGGAGAACATTTGCTTCTGACACAACTGTGTTCACTAGCAACCTCAAACAGACACC ATG GAAGACGCCAAAAAC	Forward primer for constructing βglobin-Fluc mRNA reporter
10	Fluc_R	TTACACGGCGATCTTTCCGCCCTTC	Reverse primer for constructing all Fluc mRNA reporters
11	SIINFEKL-EGFP_F1	TCGATCATCAACTTCGAAAAGCTATAG GACACTAGCTTAGGAGGATCCGGAG	First round forward primer for constructing all SIINFEKL mRNA reporters, SIINFEKL-EGFP/pcDNA3.1, BamHI marked in Magenta
12	T7-2nt-SIINFEKL_F2	TAATACGACTCACTATA GG ATG GAATCGATCATCAACTTCG	Second round forward primer for constructing 2nt-SIINFEKL mRNA reporter
13	T7-5nt-SIINFEKL_F2	TAATACGACTCACTATA GG AGG ATG GAATCGATCATCAACTTCG	Second round forward primer for constructing 5nt-SIINFEKL mRNA reporter
14	T7-20nt-SIINFEKL_F2	TAATACGACTCACTATA GGACACTTGCTTTTGACAGG ATG GAATCGATCATCAAC	Second round forward primer for constructing 20nt-SIINFEKL mRNA reporter; Forward primer for constructing mRNA reporters of SIINFEKL-6nt-IRES-EGFP, SIINFEKL-18nt-IRES-EGFP, SIINFEKL-6nt-Anti-IRES-EGFP and SIINFEKL-18nt-Anti-IRES-EGFP
15	EGFP_R	ACTAGAAGGCACAGTCGAGGCTGAT	Reverse primer for constructing all SIINFEKL mRNA reporters and SIINFEKL-18nt-IRES-EGFP/pcDNA3.1
16	SacI-TSS-2nt-SIINFEKL-_F2	GGGAGCTCTCTGGCTAA GG ATG GAATCGATCATCAACTTCGAAAAGCTATAG	Second round forward primer for constructing 2nt-SIINFEKL-EGFP/pcDNA3.1, SacI marked in Turquoise
17	SacI-TSS-4nt-SIINFEKL-_F2	GGGAGCTCTCTGGCTAA GAGG ATG GAATCGATCATCAACTTCGAAAAGCTATAG	Second round forward primer for constructing 4nt-SIINFEKL-EGFP/pcDNA3.1, SacI marked in Turquoise
18	SacI-TSS-10nt-SIINFEKL-_F2	GGGAGCTCTCTGGCTAA GGGGAGGAGG ATG GAATCGATCATCAACTTCGAAAAGCTATAG	Second round forward primer for constructing 10nt-SIINFEKL-EGFP/pcDNA3.1, SacI marked in Turquoise
19	SacI-TSS-20nt-SIINFEKL-_F2	GGGAGCTCTCTGGCTAA GGACACTTGCTTTTGACAGG ATG GAATCGATCATCAACTTCGAAAAGCTATAG	Second round forward primer for constructing 20nt-SIINFEKL-EGFP/pcDNA3.1, SacI marked in Turquoise
20	T7-30nt-1AUG-Fluc_F	TAATACGACTCACTATA GGGAGAACTTGGACACTTGCTTTTGACAGG ATG GAAGACGCCAAAAAC	Forward primer for constructing 30nt-Fluc mRNA reporter
21	T7-30nt-2AUG(4nt)-Fluc_F	TAATACGACTCACTATA GGGAGAACTTGGACACTTGCTTTTGACAGG ATG GAGG ATG GAAGACGCCAAAAAC	Forward primer for constructing 30nt-2AUG(4nt)-Fluc mRNA reporter
22	T7-30nt-2AUG(7nt)-Fluc_F	TAATACGACTCACTATA GGGAGAACTTGGACACTTGCTTTTGACAGG ATG GAGCAGG ATG GAAGACGCCAAAAAC	Forward primer for constructing 30nt-2AUG(7nt)-Fluc mRNA reporter
23	T7-30nt-2AUG(10nt)-Fluc_F	TAATACGACTCACTATA GGGAGAACTTGGACACTTGCTTTTGACAGG ATG GAGCGACAGG ATG GAAGACGCCAAAAAC	Forward primer for constructing 30nt-2AUG(10nt)-Fluc mRNA reporter
24	NheI-20nt-SIINFEKL-PmlI_F	GCCGCTAGCGGACACTTGCTTTTGACAGG	Forward primer for amplification of SIINFEKL sequence and constructing SIINFEKL-6nt-IRES-EGFP/pcDNA3.1, NheI marked in Tangerine
25	NheI-20nt-SIINFEKL-PmlI_R	GCCCACGTGCTATAGCTTTTCGAAGTTGATGATCGACTC	Reverse primer for amplification of SIINFEKL sequence and constructing SIINFEKL-6nt-IRES-EGFP/pcDNA3.1, PamlI marked in Cantaloupe
26	BamHI-GFP-22nt-XhoI_F	GCCGGATCCATGGTGAGCAAGGGCGAGGAGCTGTTC	Forward primer for amplification of EGFP sequence and constructing SIINFEKL-6nt-IRES-EGFP/pcDNA3.1, BamHI marked in Magenta
27	BamHI-GFP-22nt-XhoI_R	GCCCTCGAGGCTAAGAATTTCGTCATCGCTG CTACTTGTACAGCTCGTCCATGC	Reverse primer for amplification of EGFP sequence and constructing SIINFEKL-6nt-IRES-EGFP/pcDNA3.1, XhoI marked in Green
28	PmlI-12nt-IRES_F	GAATTCCACGTGGACACTAGCTTAGCGGCTAGTACTCCGGTATTGCG	Forward primer for amplification of IRES sequence and constructing SIINFEKL-18nt-IRES-EGFP/pcDNA3.1, PamlI marked in Cantaloupe
29	NheI-SIINFEKL-6nt-Anti-IRES-BamHI_F	GCCGCTAGCGGACACTTGCTTTTGACAGGATGGAATCGATCATCAACTTCGAAAAGCTATAGCACGTGCTATAGAATTGT	Forward primer for amplification of anti-IRES sequence and constructing SIINFEKL-6nt-Anti-IRES-EGFP/pcDNA3.1, NheI marked in Tangerine
30	NheI-SIINFEKL-18nt-Anti-IRES-BamHI_F	GCCGCTAGCGGACACTTGCTTTTGACAGGATGGAATCGATCATCAACTTCGAAAAGCTATAGCACGTGGACACTAGC	Forward primer for amplification of anti-IRES sequence and constructing SIINFEKL-18nt-Anti-IRES-EGFP/pcDNA3.1, NheI marked in Tangerine
31	NheI-SIINFEKL-Anti-IRES-BamHI_R	GCCGGATCCGGGCCCTCTAGATGCGGCCGCCAGTGTG	Reverse primer for amplification of anti-IRES sequence and constructing SIINFEKL-18nt-Anti-IRES-EGFP/pcDNA3.1 and SIINFEKL-18nt-Anti-IRES-EGFP/pcDNA3.1, BamHI marked in Magenta
32	T7-2nt-3AUG(1st)-Fluc_F	TAATACGACTCACTATA GG ATGGATGGATGGGAAGACGCCAAAAAC	Forward primer for constructing AUG1-Fluc mRNA reporter
33	T7-2nt-3AUG(2nd)-Fluc_F	TAATACGACTCACTATA GG ATGGATGGATGGAGAAGACGCCAAAAAC	Forward primer for constructing AUG2-Fluc mRNA reporter
34	T7-2nt-3AUG(3rd)-Fluc_F	TAATACGACTCACTATA GG ATGGATGGATGGAAGACGCCAAAAAC	Forward primer for constructing AUG3-Fluc mRNA reporter
35	T7-2nt-3AUG(1st)-SIINFEKL_F2	TAATACGACTCACTATA GG ATGGATGGATGGGAATCGATCATCAACTTCG	Second forward primer for constructing AUG1-SIINFEKL mRNA reporter
36	T7-2nt-3AUG(2nd)-SIINFEKL_F2	TAATACGACTCACTATA GG ATGGATGGATGGAGAATCGATCATCAACTTCG	Second forward primer for constructing AUG2-SIINFEKL mRNA reporter
37	T7-2nt-3AUG(3rd)-SIINFEKL_F2	TAATACGACTCACTATA GG ATGGATGGATGGAATCGATCATCAACTTCG	Second forward primer for constructing AUG3-SIINFEKL mRNA reporter
38	sg eIF4A1	GGAGCCGGAAGGCGTCATC	sgRNA targeting sequences for eIF4A1
39	Firefly Lufierase-Fwd	GCCAAAAGCACTCTGATTGAC	qPCR Forward Primer for Firefly luciferase
40	Firefly Lufierase-Rev	CCATATCCTTGCCTGATACCTG	qPCR Reverse Primer for Firefly luciferase
41	β-actin (mouse)-Fwd	GCGGGCGACGATGCT	qPCR Forward Primer for Actb (Mus musculus)
42	β-actin (mouse)-Rev	TGCCAGATCTTCTCCATGTCG	qPCR Reverse Primer for Actb (Mus musculus)
