# Supplementary material for: Bi-directional ribosome scanning controls the stringency of start codon selection
Source: Nat Commun. 2021 Nov 15;12:6604. doi: 10.1038/s41467-021-26923-3 (PMC8593136; doi:10.1038/s41467-021-26923-3)
Supplement: Supplementary file 6 — Source Data [file 41467_2021_26923_MOESM6_ESM.xlsx]

## Sheet: Figure 1b
	Right panel	20nt	10nt	8nt	6nt	5nt	4nt	3nt	2nt	(-)Cap	β-globin
	Replica 1	243233	137735	122998	125398	126413	87812	35238	32301	657	337731
	Replica 2	234548	129084	120199	116998	113874	87479	31748	30895	745	362352
	Replica 3	208808	154243	142917	129029	128295	86607	24950	29042	685	419423

## Sheet: Figure 2b
upper panel		m7S6G X 4E	m7S6G	no cap
	Replica 1	1049	2023	24
	Replica 2	1054	2069	25
	Replica 3	1061	2114	25
bottom panel		m7Gox X 4E	m7G
	Replica 1	5020	11470
	Replica 2	4310	11845
	Replica 3	4875	12080

## Sheet: Figure 2c
upper panel		m7S6G X 4E	m7S6G	no cap
	Replica 1	68	323	15
	Replica 2	70	330	17
	Replica 3	65	315	14
bottom panel		m7Gox X 4E	m7G
	Replica 1	145	2408
	Replica 2	172	2454
	Replica 3	190	2356

## Sheet: Figure 3b
	Analysis for Sequencing data

## Sheet: Figure 3c
	Analysis for Sequencing data

## Sheet: Figure 3d
	Analysis for Sequencing data

## Sheet: Figure 4a
	Analysis for Sequencing data

## Sheet: Figure 4b
		sg eIF4A1				Ctrl
		Replica1	Replica2	Replica3	Replica4	Replica1	Replica2	Replica3	Replica4
	bglobin	0.5809	0.4823	0.525	0.4725	1	1	1	1
	20nt	0.6749	0.7581	0.7236	0.6983	1	1	1	1
	5nt	0.4291	0.5772	0.5525	0.4873	1	1	1	1
	3nt	0.4746	0.4471	0.4522	0.4611	1	1	1	1
	2nt	0.4261	0.4328	0.4534	0.4369	1	1	1	1

## Sheet: Figure 4c
		Scramble			4AKD
		Replica1	Replica2	Replica3	Replica1	Replica2	Replica3
	AUG1	1	1	1	0.631127	0.686275	0.664015
	AUG2	1	1	1	0.632574	0.664797	0.691554
	AUG3	1	1	1	0.820569	0.789275	0.705685

## Sheet: Figure 4d
	Analysis for Sequencing data

[truncated: 33 more sheets: Figure 4e, Figure 4f, Figure 5a, Figure 5b, Figure 5c, Figure 5d, Supplementary Figure 1a, Supplementary Figure 1b, Supplementary Figure 1c, Supplementary Figure 1d, Supplementary Figure 2b, Supplementary Figure 2d, Supplementary Figure 2e, Supplementary Figure 2g, Supplementary Figure 3a, Supplementary Figure 3b, Supplementary Figure 3c, Supplementary Figure 3d, Supplementary Figure 3e, Supplementary Figure 4a …]
